# Supplementary material for: Quantifying previous SARS-CoV-2 infection through mixture modelling of antibody levels
Source: Nat Commun. 2021 Oct 26;12:6196. doi: 10.1038/s41467-021-26452-z (PMC8548402; doi:10.1038/s41467-021-26452-z)
Supplement: Supplementary file 4 — Source Data [file 41467_2021_26452_MOESM4_ESM.xlsx]

## Sheet: Sheet 1
PCR+ asymp
